# Supplementary material for: Design, Synthesis, and In Silico Studies of New Norfloxacin Analogues with Broad Spectrum Antibacterial Activity via Topoisomerase II Inhibition
Source: Pharmaceuticals (Basel). 2025 Apr 8;18(4):545. doi: 10.3390/ph18040545 (PMC12030355; doi:10.3390/ph18040545)
Supplement: Supplementary file 1 [file pharmaceuticals-18-00545-s001.zip]

Archive with 1 entries (1 files):
- pharmaceuticals-3543440-supplementary.pdf
